# Supplementary material for: Establishing Minimum Criteria for Stem Cells from Human Exfoliated Deciduous Teeth (SHEDs) Cultured in Human Platelet Lysate (hPL)-Contained Media as Cell Therapy Candidates: Characterization and Predictive Analysis of Secretome Effects
Source: Cells. 2025 Feb 19;14(4):316. doi: 10.3390/cells14040316 (PMC11854447; doi:10.3390/cells14040316)
Supplement: Supplementary file 1 [file cells-14-00316-s001.zip]

Archive with 1 entries (1 files):
- cells-3411479-supplementary.pdf
